# Supplementary material for: Boğaziçi University distributed denial of service dataset
Source: Data Brief. 2020 Aug 17;32:106187. doi: 10.1016/j.dib.2020.106187 (PMC7452651; doi:10.1016/j.dib.2020.106187)
Supplement: Supplementary file 1 [file mmc1.xml]

<?xml version="1.0" encoding="utf-8" standalone="no"?>
<data>
  <datasets>
    <author>derya.erhan@boun.edu.tr</author>
    <type>1</type>
    <dataset>
      <name>Bogaziçi University Distributed Denial of Service (BOUN DDoS) Dataset</name>
      <caption />
      <description>We carried out the TCP SYN flood and UDP flood attacks towards a server connected to the campus backbone. Over 4000 active internet user traffic was flowing over the campus router simultaneously to the attack traffic.

We used the hping3 software installed on 3 computers for attacks. Wireshark software is used to record packets from network. </description>
      <filetype>
        <name />
      </filetype>
      <filesize />
      <source>0</source>
      <sourcename>Original Data</sourcename>
      <access>
        <type>1</type>
        <name>Data available in data repository</name>
        <reponame>Mendeley Data</reponame>
        <PersistentId>10.17632/mfnn9bh42m.1</PersistentId>
        <deeplinkurl>http://dx.doi.org/10.17632/mfnn9bh42m.1#file-ba7d3a46-1dc3-452e-aeac-26d909389b29</deeplinkurl>
      </access>
    </dataset>
  </datasets>
</data>
